# Supplementary material for: Spatial analysis of residential location at birth, PFAS in public water, and childhood cancers in Southern California (2000–2019)
Source: J Expo Sci Environ Epidemiol. 2026 Mar 5;36(4):629–39. doi: 10.1038/s41370-026-00850-1 (PMC13032745; doi:10.1038/s41370-026-00850-1)
Supplement: Supplementary file 2 — Supplemental table3,4,5 [file 41370_2026_850_MOESM2_ESM.xlsx]

## Sheet: Supplemental Table 3
Supplemental Table 3. Summary of spatial models.
Map odds ratio (OR) ranges (lower-upper), global p-values, and AICs for the association between location and childhood cancer types, as defined by ICCC,
for overall and analyses stratified by mothers born in the US and Mexico, diagnosed between 2000-2021 in Los Angeles and Orange Counties, CA
		Model 1			Model 2			Model 3			Model 4			Model 5
Cancer Groupsa	n cases	ORs	p-value	AIC	ORs	p-value	AIC	ORs	p-value	AIC	ORs	p-value	AIC	ORs	p-value	AIC
All Cancers (Figure 1)
Overall	6448	0.77-1.40	< 0.001	24703	0.78-1.42	< 0.001	24705	0.77-1.22	< 0.001	24614	0.77-1.40	< 0.001	24705	0.75-1.24	< 0.001	24614
US	3362	0.69-1.32	< 0.001	12492	0.70-1.32	< 0.001	12493	0.74-1.25	0.011	12480	0.70-1.32	< 0.001	12494	0.73-1.27	0.001	12480
Mexico	1687	0.26-2.75	< 0.001	6698	0.26-2.75	< 0.001	6700	0.25-2.44	0.002	6694	0.26-2.74	< 0.001	6700	0.25-2.43	0.001	6694
All Leukemias (Figure 2)
Overall	2070	0.78-1.44	0.089	11949	0.77-1.44	0.095	11951	0.78-1.49	0.074	11890	0.77-1.43	0.079	11950	0.78-1.48	0.067	11890
US	1028	0.67-1.48	0.002	5878	0.67-1.49	0.003	5880	0.69-1.50	0.01	5852	0.67-1.48	0.002	5879	0.69-1.49	0.01	5852
Mexico	603	0.20-1.78	0.035	3470	0.20-1.82	0.039	3471	0.21-1.83	0.036	3472	0.20-1.78	0.041	3471	0.21-1.78	0.037	3472
Lymphoid Leukemias (Supplemental Figure 2)
Overall	1670	0.76-1.61	0.05	10297	0.75-1.59	0.044	10299	0.76-1.67	0.053	10237	0.75-1.60	0.046	10299	0.77-1.68	0.055	10237
US	838	0.64-1.66	0.001	5108	0.64-1.67	0.002	5110	0.62-1.70	0.009	5080	0.64-1.66	0.002	5110	0.62-1.70	0.009	5080
Mexico	497	0.14-2.14	0.003	3029	0.14-2.09	0.005	3030	0.15-2.10	0.005	3035	0.14-2.15	0.004	3031	0.15-2.17	0.004	3036
Acute Myeloid Leukemia (Supplemental Figure 3)
Overall	305	0.55-1.78	0.584	2919	0.58-1.75	0.584	2920	0.56-1.76	0.552	2921	0.52-1.83	0.533	2920	0.51-1.83	0.505	2921
US	141	0.14-2.27	0.388	1358	0.14-2.27	0.391	1360	0.16-1.99	0.355	1367	0.14-2.23	0.378	1359	0.16-1.99	0.341	1367
Mexico	85	0.09-4.50	0.161	830	0.08-4.53	0.169	832	0.09-6.03	0.163	837	0.13-4.76	0.136	831	0.14-6.63	0.13	835
All Lymphomas (Supplemental Figure 4A-C)
Overall	691	0.23-1.53	0.001	5325	0.24-1.57	0.006	5327	0.18-1.54	0.014	5332	0.23-1.55	0.001	5327	0.18-1.56	0.003	5332
US	362	0.04-1.97	0.002	2743	0.04-2.04	0.004	2745	0.04-2.09	0.007	2759	0.04-1.97	0.002	2745	0.04-2.01	0.003	2759
Mexicob	179	0.22-6.59	0.002	1426	0.21-6.82	0.004	1427	0.00-8.67	0.005	1436	0.22-6.73	0.002	1427	0.00-8.55	0.003	1436
Non-Hodgkin Lymphoma (Supplemental Figure 4D)
Overall	247	0.11-2.18	0.015	2404	0.11-2.16	0.042	2406	0.09-2.08	0.042	2418	0.11-2.24	0.017	2406	0.09-2.14	0.015	2417
Brain Tumors (Figure 3)
Overall	1301	0.52-3.09	< 0.001	8699	0.52-3.19	< 0.001	8701	0.58-2.10	0.002	8647	0.52-3.08	< 0.001	8701	0.54-2.06	< 0.001	8648
US	748	0.45-4.49	< 0.001	4766	0.45-4.56	< 0.001	4768	0.52-3.81	0.007	4768	0.45-4.47	< 0.001	4768	0.52-3.77	0.002	4768
Mexico	282	0.21-6.99	0.092	2056	0.23-7.28	0.097	2058	0.24-6.33	0.165	2062	0.23-7.20	0.096	2058	0.24-6.26	0.162	2062
Other Solid Tumors (Figure 4)
Overall	2341	0.61-1.30	< 0.001	13110	0.64-1.27	0.02	13112	0.66-1.33	0.031	13086	0.63-1.26	0.009	13112	0.65-1.37	0.005	13086
US	1197	0.79-1.30	0.039	6610	0.80-1.19	0.226	6612	0.64-1.37	0.323	6606	0.80-1.28	0.106	6612	0.63-1.47	0.102	6605
Mexico	611	0.21-5.23	0.031	3528	0.21-5.26	0.045	3530	0.21-4.68	0.055	3533	0.21-5.25	0.042	3530	0.21-4.67	0.051	3533
Neuroblastoma (Supplemental Figure 5A)
Overall	316	0.49-2.88	0.15	2730	0.55-3.46	0.184	2728	0.51-3.12	0.25	2720	0.51-3.07	0.196	2732	0.48-2.78	0.174	2723
Retinoblastoma (Supplemental Figure 5B)
Overall	180	0.09-2.19	0.234	1595	0.12-2.46	0.457	1593	0.13-2.7	0.43	1600	0.11-2.31	0.29	1592	0.12-2.54	0.33	1599
Nephroblastoma (Supplemental Figure 5C)
Overall	255	0.20-1.57	0.673	2415	0.20-1.58	0.68	2416	0.14-1.62	0.544	2410	0.20-1.57	0.678	2417	0.14-1.59	0.58	2410
aspan size is .20 for all models.
bRanges presented are for odds ratios calculated at residential locations at birth for participants in the strata.
Model 1 adjusts for location, child sex, child age, and child’s birth year.
Model 2A adjusts for PFOS exposure, in addition to adjustments in Model 1.
Model 2B adjusts for maternal age, maternal, maternal birthplace, maternal race and ethnicity, and insurance provider, in addition to adjustments in Model 2A.
Model 3A adjusts for PFOA exposure, in addition to adjustments in Model 1.
Model 3B adjusts for maternal age, maternal, maternal birthplace, maternal race and ethnicity, and insurance provider, in addition to adjustments in Model 3A.

## Sheet: Supplemental Table 4
Supplemental Table 4. Water districts that include areas of statistically significant increased (↑) and/or decreased (↓) map ORs in the referent model (Model 1),
after adjusting for PFOS (Model 2A) or PFOA (Model 3A) in the drinking water, and after adjusting for maternal characteristics (Models 2B and 3B)
	Overlap with Los Angeles County PFAS Contaminated Water Districts					Overlap with Orange County PFAS Contaminated Water Districts
	(292 Cases and 577 Controls)					(502 Cases and 810 Controls)
Cancer Groups	Model 1	Model 2A	Model 2B	Model 3A	Model 3B	Model 1	Model 2A	Model 2B	Model 3A	Model 3B
All Cancers (Figure 1)
Overall	↓	↓		↓		↑	↑	↑	↑	↑
US	↓	↓		↓		↑	↑	↑	↑	↑
Mexico	↑	↑	↑	↑	↑	↑	↑	↑	↑	↑
All Leukemias (Figure 2)
Overall
US	↓	↓	↓	↓	↓	↑	↑		↑
Mexico						↑↓	↑↓	↑↓	↑↓	↑↓
Lymphoid Leukemias (Supplemental Figure 2)
Overall							↑		↑
US	↓	↓	↓	↓	↓	↑	↑		↑
Mexico						↑↓	↑↓	↑↓	↑↓	↑↓
Acute Myeloid Leukemia (Supplemental Figure 3)
Overall
US
Mexico
All Lymphomas (Supplemental Figure 4A-C)
Overall						↑	↑	↑	↑	↑
US						↑	↑	↑	↑	↑
Mexico	↑	↑	↑	↑	↑	↑	↑	↑	↑	↑
Non-Hodgkin Lymphoma (Supplemental Figure 4D)
Overall	↑	↑		↑		↑	↑	↑	↑	↑
Brain Tumors (Figure 3)
Overall	↓	↓	↓	↓	↓
US	↓	↓	↓	↓	↓
Mexico
Other Solid Tumors (Figure 4)
Overall						↑	↑	↑	↑	↑
US	↑					↑
Mexico						↑	↑	↑
Neuroblastoma (Supplemental Figure 5A)
Overall
Retinoblastoma (Supplemental Figure 5B)
Overall
Nephroblastoma (Supplemental Figure 5C)
Overall
Model 1 adjusts for location, child sex, child age, and child’s birth year.
Model 2A adjusts for PFOS exposure, in addition to adjustments in Model 1.
Model 2B adjusts for maternal age, maternal, maternal birthplace, maternal race and ethnicity, and insurance provider, in addition to adjustments in Model 2A.
Model 3A adjusts for PFOA exposure, in addition to adjustments in Model 1.
Model 3B adjusts for maternal age, maternal, maternal birthplace, maternal race and ethnicity, and insurance provider, in addition to adjustments in Model 3A.

## Sheet: Supplemental Table 5
Supplemental Table 5. Effect Estimates for PFOS and PFOA in exposure adjusted models for PFOS (Model 2A) and PFOA (Model 3A).
Odds ratios (OR) and 95% confidence intervals (CI) for associations between PFOS or PFOA exposure and childhood cancer types, as defined by ICCC, diagnosed 2000-2021.
		PFOS			PFOA
	n	OR	95% CI	p-value	OR	95% CI	p-value
All Cancers (Figure 1)
Overall	6448	1.09	0.99, 1.20	0.073	1.02	0.91, 1.15	0.749
US	3362	1.12	0.98, 1.29	0.094	1.05	0.89, 1.23	0.581
Mexico	1687	1	0.84, 1.19	0.999	0.99	0.80, 1.24	0.965
All Leukemias (Figure 2)
Overall	2070	0.99	0.85, 1.15	0.861	0.93	0.77, 1.12	0.439
US	1028	1.04	0.84, 1.30	0.698	0.97	0.75, 1.26	0.834
Mexico	603	0.9	0.68, 1.18	0.432	0.98	0.69, 1.41	0.922
Lymphoid Leukemias (Supplemental Figure 2)
Overall	1670	0.94	0.79, 1.11	0.46	0.93	0.76, 1.15	0.532
US	838	1.03	0.82, 1.31	0.792	1.01	0.77, 1.34	0.921
Mexico	497	0.85	0.63, 1.15	0.285	1.04	0.70, 1.54	0.846
Acute Myeloid Leukemia (Supplemental Figure 3)
Overall	305	1.18	0.82, 1.70	0.385	0.78	0.48, 1.28	0.328
US	141	1.02	0.59, 1.79	0.935	0.83	0.42, 1.66	0.602
Mexico	85	1.11	0.59, 2.09	0.738	0.63	0.25, 1.64	0.347
All Lymphomas (Supplemental Figure 4A-C)
Overall	691	1.13	0.89, 1.42	0.308	1.07	0.79, 1.45	0.667
US	362	1.11	0.80, 1.54	0.538	0.99	0.65, 1.51	0.973
Mexico	179	0.91	0.61, 1.36	0.634	0.82	0.46, 1.43	0.479
Non-Hodgkin Lymphoma (Supplemental Figure 4D)
Overall	247	1.03	0.71, 1.49	0.879	0.94	0.58, 1.52	0.795
Brain Tumors (Figure 3)
Overall	1301	1.17	0.97, 1.39	0.094	0.98	0.79, 1.23	0.88
US	748	1.16	0.91, 1.47	0.224	0.95	0.70, 1.27	0.711
Mexico	282	1.19	0.84, 1.68	0.332	1.22	0.78, 1.90	0.382
Other Solid Tumors (Figure 4)
Overall	2341	1.14	1.00, 1.31	0.058	1.12	0.95, 1.32	0.177
US	1197	1.19	0.98, 1.44	0.08	1.19	0.94, 1.49	0.143
Mexico	611	1.02	0.80, 1.31	0.866	1.03	0.75, 1.41	0.864
Neuroblastoma (Supplemental Figure 5A)
Overall	316	1.57	1.12, 2.20	0.009	1.21	0.80, 1.85	0.363
Retinoblastoma (Supplemental Figure 5B)
Overall	180	1.84	1.21, 2.80	0.005	1.95	1.21, 3.16	0.006
Nephroblastoma (Supplemental Figure 5C)
Overall	255	0.81	0.51, 1.27	0.359	1.03	0.61, 1.73	0.92
span size is .20 for all models.
